# Supplementary material for: Altered virulence of Highly Pathogenic Avian Influenza (HPAI) H5N8 reassortant viruses in mammalian models
Source: Virulence. 2017 Sep 21;9(1):133–48. doi: 10.1080/21505594.2017.1366408 (PMC5955454; doi:10.1080/21505594.2017.1366408)
Supplement: KVIR_S_1366408.zip [file kvir-09-01-1366408-s001.zip]

Archive with 2 entries (2 files):
- KVIR_S_1366408.docx
- KVIR_S_1366408_Figs.pptx
